# Supplementary material for: Larva and pupa of Ctesias (s. str.) serra (Fabricius, 1792) with remarks on biology and economic importance, and larval comparison of co-occurring genera (Coleoptera, Dermestidae)
Source: Zookeys. 2018 May 15;(758):115–35. doi: 10.3897/zookeys.758.24477 (PMC5964089; doi:10.3897/zookeys.758.24477)
Supplement: XML Treatment for Ctesias (s. str.) serra [file zookeys.758.24477-treatment1.xml]

<!DOCTYPE tp:taxon-treatment
  PUBLIC "-//TaxonX//DTD Taxonomic Treatment Publishing DTD v0 20100105//EN" "tax-treatment-NSO.dtd">
<tp:taxon-treatment xmlns:tp="http://www.plazi.org/taxpub"><tp:treatment-meta><kwd-group><label>Taxon classification</label><kwd><named-content xmlns:xlink="http://www.w3.org/1999/xlink" content-type="kingdom">Animalia</named-content></kwd><kwd><named-content xmlns:xlink="http://www.w3.org/1999/xlink" content-type="order">Coleoptera</named-content></kwd><kwd><named-content xmlns:xlink="http://www.w3.org/1999/xlink" content-type="family">Dermestidae</named-content></kwd></kwd-group><mixed-citation publication-type="journal"><person-group><name><surname>Kadej</surname><given-names>Marcin</given-names></name></person-group><article-title>Larva and pupa of <tp:taxon-name><tp:taxon-name-part taxon-name-part-type="genus" reg="Ctesias">Ctesias</tp:taxon-name-part> <tp:taxon-name-part taxon-name-part-type="sensu">(s. str.)</tp:taxon-name-part> <tp:taxon-name-part taxon-name-part-type="species" reg="serra">serra</tp:taxon-name-part></tp:taxon-name> (Fabricius, 1792) with remarks on biology and economic importance, and larval comparison of co-occurring genera (<tp:taxon-name><tp:taxon-name-part taxon-name-part-type="order">Coleoptera</tp:taxon-name-part></tp:taxon-name>, <tp:taxon-name><tp:taxon-name-part taxon-name-part-type="family">Dermestidae</tp:taxon-name-part></tp:taxon-name>)</article-title><source>Zookeys</source><day>15</day><month>5</month><year>2018</year><volume>2018</volume><issue>758</issue><fpage>115</fpage><lpage>135</lpage><pub-id pub-id-type="doi">10.3897/zookeys.758.24477</pub-id></mixed-citation></tp:treatment-meta><tp:nomenclature><tp:taxon-name>
                  <tp:taxon-name-part taxon-name-part-type="genus" reg="Ctesias">Ctesias</tp:taxon-name-part>
                  <tp:taxon-name-part taxon-name-part-type="sensu">(s. str.)</tp:taxon-name-part>
                  <tp:taxon-name-part taxon-name-part-type="species" reg="serra">serra</tp:taxon-name-part>
                </tp:taxon-name><tp:taxon-authority>(Fabricius, 1792)</tp:taxon-authority><xref ref-type="fig" rid="F1">Figs 1–4</xref><xref ref-type="fig" rid="F2">, 5–6</xref><xref ref-type="fig" rid="F3">, 7–15</xref><xref ref-type="fig" rid="F4">, 16–21</xref></tp:nomenclature><tp:treatment-sec sec-type="material" id="SECID0ESMAE"><title>Material examined.</title><p>(2 larvae) Polonia, Brzóza distr. Kozienice 7.VII.1956, w próchnie pnia lipy [inside the mould of the trunk of linden <italic><tp:taxon-name><tp:taxon-name-part taxon-name-part-type="genus" reg="Tilia">Tilia</tp:taxon-name-part></tp:taxon-name></italic> spp.], leg. B. Burakowski, det. M. Mroczkowski 1956; (2 larvae) Polonia, Maciejowice distr. Kozienice 6.VII.1956, w próchnie (bielu) dębu koło chodników <tp:taxon-name><tp:taxon-name-part taxon-name-part-type="family">Anobiidae</tp:taxon-name-part></tp:taxon-name> [inside the mould of the oak <italic><tp:taxon-name><tp:taxon-name-part taxon-name-part-type="genus" reg="Quercus">Quercus</tp:taxon-name-part></tp:taxon-name></italic> spp. next to corridors of <tp:taxon-name><tp:taxon-name-part taxon-name-part-type="family">Anobiidae</tp:taxon-name-part></tp:taxon-name>], leg. B. Burakowski, det. M. Mroczkowski 1956; (1 larva) Polonia, Maciejowice distr. Kozienice 6.VII.1956, pod korą olchy [under the bark of alder <italic><tp:taxon-name><tp:taxon-name-part taxon-name-part-type="genus" reg="Alnus">Alnus</tp:taxon-name-part></tp:taxon-name></italic> spp.], leg. B. Burakowski, det. M. Mroczkowski 1956; (7 larvae) Puszcza Kampinoska, Sieraków, 31.X.1952, pod kora dębu [under the bark of the oak <italic><tp:taxon-name><tp:taxon-name-part taxon-name-part-type="genus" reg="Quercus">Quercus</tp:taxon-name-part></tp:taxon-name></italic> spp., leg. M. Mroczkowski]; (1 exuvia, 1 pupa) Warszawa, Saska Kępa pod korą wierzby [under the bark of willow <italic><tp:taxon-name><tp:taxon-name-part taxon-name-part-type="genus" reg="Salix">Salix</tp:taxon-name-part></tp:taxon-name></italic> spp.] 10.V.1955, leg. M. Mroczkowski; (1 exuvia, 4 larvae) Polonia, Dojlidy ad. Białystok 19.III.1959 leg. R. Bielawski, det. M. Mroczkowski 1959; (1 larva) Germania: Brandenburg, Berlin, Schorfheide, 1.IV.1994. leg. A. Herrmann, coll. A. Herrmann. All materials (except for the last larva) are deposited in the Department of Invertebrate Biology, Evolution and Conservation, University of Wrocław, Przybyszewskiego 65, PL–51–148 Wrocław, Poland.</p></tp:treatment-sec><tp:treatment-sec sec-type="description" id="SECID0EFOAE"><title>Description.</title><p>Larva, last instar. Length 5.0–7.0 mm. Body fusiform, relatively long, rather flattened, not hunchbacked. Integument of head, nota and terga yellowish brown to brown; tergal plates sclerotised (Fig. <xref ref-type="fig" rid="F1">1</xref>), sterna only partially hyaline (= sterna I–VIII with central median line with strongly sclerotised and shiny strip (Fig. <xref ref-type="fig" rid="F1">2</xref>)), femora and tibiae light yellowish (Figs <xref ref-type="fig" rid="F1">1–2</xref>). On thoracic terga (= nota I–III) there are darker spots or patches present. Setae (spicisetae and hastisetae) on tegra brown (Fig. <xref ref-type="fig" rid="F1">1</xref>). On sterna only brown scaly-like spicesetae present (Fig. <xref ref-type="fig" rid="F1">2</xref>). Head protracted and hypognathous. Six stemmata present on the head (four + two other below). Frons triangular, without frontal, median tubercle (Fig. <xref ref-type="fig" rid="F3">8</xref>). On the frons two kinds of spicisetae present: lanceolate (= nudiseta) and scale-like. Lanceolate setae situated along anterior margin and on the central area, while scaly spicisetae along lateral margins and in the posterior part of the plate; several also present on the central area among lanceolate setae. Antennae orientated anterolaterally; composed of three antennomeres (Fig. <xref ref-type="fig" rid="F3">7</xref>). Terminal antennomere 4.0 times as long as wide, with one small sensory sensillum (appendage) on apex and two campaniform sensillae (upper one small, lower one bigger). Ratio of length of terminal antennomere to length of penultimate and antepenultimate antennomeres combined nearly 1.0:5.0. Sensorium in ventral position not extending above apex of segment 2. One campaniform sensillum present on antennomere 2 under sensorium. Antennomere 1 with 6–7 long setae (Fig. <xref ref-type="fig" rid="F3">7</xref>). Gula separate from postmentum; epicranial stem present. Median endocarina absent. Labro-epipharyngeal margin with 8 to 11 setae in the outer series. Mesal labro-epipharyngeal setae (<abbrev xmlns:xlink="http://www.w3.org/1999/xlink" xlink:title="mesal pair of labor-epipharyngeal setae" id="ABBRID0ETPAE" xlink:type="simple">mp</abbrev>) spatulate (broad) while second pair (<abbrev xmlns:xlink="http://www.w3.org/1999/xlink" xlink:title="second pair of labor-epipharyngeal setae" id="ABBRID0EXPAE" xlink:type="simple">p2</abbrev>) stout (narrow). On ventral side of epipharynx basal transverse row (br) of placoid sensillae present (13 to 18 sensory cups in the proximal transverse series (br)). Epipharyngeal rods (<abbrev xmlns:xlink="http://www.w3.org/1999/xlink" xlink:title="epipharyngeal rods" id="ABBRID0E2PAE" xlink:type="simple">er</abbrev>) present and diverging proximally. Four sensory cups in the subproximal epipharyngeal sensilla (<abbrev xmlns:xlink="http://www.w3.org/1999/xlink" xlink:title="subproximal epipharyngeal sensillae" id="ABBRID0E6PAE" xlink:type="simple">sbp</abbrev>), two large and two small ones. Distal epipharyngeal sensillae (<abbrev xmlns:xlink="http://www.w3.org/1999/xlink" xlink:title="distal epipharyngeal sensillae" id="ABBRID0EDQAE" xlink:type="simple">dst</abbrev>) arranged in one group of six (in two longitudinal series of three sensillae, Fig. <xref ref-type="fig" rid="F3">11</xref>). Lateral setae on epipharynx absent (Fig. <xref ref-type="fig" rid="F3">11</xref>). Dorsal surface of labro-epipharynx with many setae. Mandible brown with dark brown (almost black) apex; apical teeth and ventral accessory process absent. Apical half of mandible heavily sclerotised and sharply delineated from basal half (Figs <xref ref-type="fig" rid="F3">9</xref>, <xref ref-type="fig" rid="F3">10</xref>). Mandibular mola and pseudomola absent. Hyaline lobe at ventral base of mandible absent. Prostheca perhaps absent, brush of setae absent mesally near mandibular base. Placoid sensillae (<abbrev xmlns:xlink="http://www.w3.org/1999/xlink" xlink:title="placoid sensilla" id="ABBRID0EXQAE" xlink:type="simple">pls</abbrev>) present in approximately one-third of the basal dorso-lateral length of mandible (Fig. <xref ref-type="fig" rid="F3">10</xref>). Maxillary palp composed of three palpomeres with terminal palpomere longest. Ratio length of terminal palpomere to length of the two proceeding palpomeres combined 1.0:1.5. First palpomere with variable combination of setae and campaniform sensilla:, two setae (one campaniform sensillum) or four setae (one campaniform sensillum). Second palpomere with 2–3 setae and 1–4 campaniform sensillae. Third palpomere with one campaniform sensillum, one short seta subapical and group of small sensillae situated in the apical area. Lacinia with one heavily sclerotised lacinial tooth, straight at apex. Lacinia sclerotisation separated from stipes. Seven straight thick to slender setae present in a dorsomesal row on lacinia (<abbrev xmlns:xlink="http://www.w3.org/1999/xlink" xlink:title="dorsomesal row of setae on lacinia" id="ABBRID0E6QAE" xlink:type="simple">dmr</abbrev>) (Fig. <xref ref-type="fig" rid="F3">12</xref>). Mesal row of setae on lacinia (<abbrev xmlns:xlink="http://www.w3.org/1999/xlink" xlink:title="mesal row of setae on lacinia" id="ABBRID0EHRAE" xlink:type="simple">msr</abbrev>) composed of a basally thickened seta (Fig. <xref ref-type="fig" rid="F3">13</xref>). Galea arising from stipes, ending close to the apex of lacinia. The apical area of galea covered densely with setae. Stipes with 18–20 long setae placed mainly near the antero-lateral margin, one to two setae present near the inner margin (under the first palpomere) (Fig. <xref ref-type="fig" rid="F3">13</xref>). Hypopharynx hyaline. Bridge sclerite (central part of the distal element of the hypopharyngeal sclerome) appearing jointed medially. Anterior arms of bridge sclerite and distal lateral sclerites of hypopharynx absent. Ligula with approximately 21 lanceolate setae (Fig. <xref ref-type="fig" rid="F3">14</xref>). Labial palp with 2 palpomeres. First segment wider than second segment; 2.0 times as wide as long, with four setae on the disc (sometimes setae absent – they can be lost during dissection - then resembling campaniform sensillae). Terminal labial palpomere with group of small sensillae in the apical area, one campaniform sensillum (<abbrev xmlns:xlink="http://www.w3.org/1999/xlink" xlink:title="campaniform sensilla" id="ABBRID0E6RAE" xlink:type="simple">cs</abbrev>) close to external margin and three setae on inner margin (Fig. <xref ref-type="fig" rid="F3">15</xref>).</p><fig id="F1" position="float" orientation="portrait"><label>Figures 1–4.</label><caption><p>Mature larva of <tp:taxon-name><tp:taxon-name-part taxon-name-part-type="genus" reg="Ctesias">Ctesias</tp:taxon-name-part> <tp:taxon-name-part taxon-name-part-type="sensu">(s. str.)</tp:taxon-name-part> <tp:taxon-name-part taxon-name-part-type="species" reg="serra">serra</tp:taxon-name-part></tp:taxon-name> (Fabricius, 1792). <bold>1</bold> Dorsal view <bold>2</bold> Ventral view <bold>3</bold> Head (apex) of hastiseta <bold>4</bold> Spiciseta. Scale bars: 0.1 mm.</p></caption><graphic xmlns:xlink="http://www.w3.org/1999/xlink" xlink:href="zookeys-758-115-g001.jpg" position="float" orientation="portrait" xlink:type="simple" id="oo_203334.jpg"/></fig><fig id="F2" position="float" orientation="portrait"><label>Figures 5–6.</label><caption><p>Pupa of <tp:taxon-name><tp:taxon-name-part taxon-name-part-type="genus" reg="Ctesias">Ctesias</tp:taxon-name-part> <tp:taxon-name-part taxon-name-part-type="sensu">(s. str.)</tp:taxon-name-part> <tp:taxon-name-part taxon-name-part-type="species" reg="serra">serra</tp:taxon-name-part></tp:taxon-name> (Fabricius, 1792). <bold>5</bold> Dorsal view <bold>6</bold> Ventral view Scale bars: 0.1 mm.</p></caption><graphic xmlns:xlink="http://www.w3.org/1999/xlink" xlink:href="zookeys-758-115-g002.jpg" position="float" orientation="portrait" xlink:type="simple" id="oo_203335.jpg"/></fig><fig id="F3" position="float" orientation="portrait"><label>Figures 7–15.</label><caption><p>Mature larva of <tp:taxon-name><tp:taxon-name-part taxon-name-part-type="genus" reg="Ctesias">Ctesias</tp:taxon-name-part> <tp:taxon-name-part taxon-name-part-type="sensu">(s. str.)</tp:taxon-name-part> <tp:taxon-name-part taxon-name-part-type="species" reg="serra">serra</tp:taxon-name-part></tp:taxon-name> (Fabricius, 1792). <bold>7</bold> Antenna (dorso-fronto-lateral) <bold>8</bold> Frons (dorsal; large circles with rings represent points of insertion of large scaly-like spicisetae, small circles represent points of insertion of nudisetae (= lanceolate spicisetae)) <bold>9</bold> Mandible (dorsal) <bold>10</bold> Mandible (lateroventral) <bold>11</bold> Epipharynx (ventral) <bold>12</bold> Apex of lacinia (dorsal) <bold>13</bold> Maxilla (ventral) <bold>14</bold> Labium (ventral) <bold>15</bold> Labial palpi (ventral). Scale bars: 0.1 mm.</p></caption><graphic xmlns:xlink="http://www.w3.org/1999/xlink" xlink:href="zookeys-758-115-g003.jpg" position="float" orientation="portrait" xlink:type="simple" id="oo_203336.jpg"/></fig><p>Antecostal suture on notum I absent, but distinct on nota II–III and abdominal terga I–VII (Figs <xref ref-type="fig" rid="F4">18</xref> and <xref ref-type="fig" rid="F4">19</xref>); abdominal segment VIII without suture or only remnant remaining (Fig. <xref ref-type="fig" rid="F4">20</xref>). Acrotergites of notum I without setae, while acrotergites of nota II–III and abdominal terga I–VIII with short setae (Figs <xref ref-type="fig" rid="F4">18–20</xref>). Notum I with long, stout, large spicisetae along anterior (here directed anteriorly under the head), lateral and posterior margin (here directed latero-posteriorly and vertically - upright). Setae on posterior margin situated near the latero-posterior angle, some additionally near suture, some also present on central area of disc of notum I (Fig. <xref ref-type="fig" rid="F4">16</xref>). Nota II, III with median row of large spicisetae, and along lateral margins of terga. Abdominal terga I–VII with posterior rather than median row of large spicisetae, and along lateral margins of terga (Figs <xref ref-type="fig" rid="F4">18–19</xref>). These mainly directed latero-posteriorly and vertically (upright). Hastisetae are present both on nota as well as abdominal terga (Figs <xref ref-type="fig" rid="F4">16</xref>, <xref ref-type="fig" rid="F4">18–20</xref>). Hastisetae of abdominal terga IV–VII forming dense lateral brushes (longest and thickest on V–VII). Setal patterns of abdominal tergum I with numerous large spicisetae in posterior row; lateral margin bearing also spicisetae; hastisetae on posterior half of tergite more numerous than spicisetae (Fig. <xref ref-type="fig" rid="F4">18</xref>). Abdominal tergum VII with short, stout setae along anterior margin; large spicisetae in posterior row above the membranous area bearing densely situated hastisetae (Fig. <xref ref-type="fig" rid="F4">19</xref>). Abdominal tergum VIII without pair of abdominal pits (oval apertures); setal patterns as illustrated (Fig. <xref ref-type="fig" rid="F4">20</xref>) - short, stout setae along anterior margin; large spicisetae in posterior part. Abdominal tergum IX reduced with numerous long scaly-like spicisetae (Fig. <xref ref-type="fig" rid="F4">21</xref>). Legs (tibia, femur and trochanter) covered with many lanceolate setae as illustrated on Fig. <xref ref-type="fig" rid="F4">17</xref>. Claws dark brown. Ratio tibial to femoral length 4.0:5.0. Pretarsus with two narrow lanceolate setae inserted at base. Length of posterior pretarsal seta subequal to length of anterior pretarsal seta (Fig. <xref ref-type="fig" rid="F4">17</xref>), anterior pretarsal seta perhaps slightly longer.</p><fig id="F4" position="float" orientation="portrait"><label>Figures 16–21.</label><caption><p>Mature larva of <tp:taxon-name><tp:taxon-name-part taxon-name-part-type="genus" reg="Ctesias">Ctesias</tp:taxon-name-part> <tp:taxon-name-part taxon-name-part-type="sensu">(s. str.)</tp:taxon-name-part> <tp:taxon-name-part taxon-name-part-type="species" reg="serra">serra</tp:taxon-name-part></tp:taxon-name> (Fabricius, 1792). <bold>16</bold> Pronotum (dorsal, left half, denuded; large circles represent points of insertion of large spicisetae, small circles along the suture represent points of insertion of hastisetae) <bold>17</bold> Right protosternal leg (dorsal) <bold>18</bold> Abdominal tergum I (dorsal, left half, denuded; large circles represent points of insertion of large spicisetae, small circles represent points of insertion of hastisetae) <bold>19</bold> Abdominal tergum VII (dorsal, right half, denuded; large circles represent points of insertion of large spicisetae, small circles along the suture represent points of insertion of short setae, small circles below large circles represents points of insertions of hastisetae) <bold>20</bold> Abdominal tergum VIII (dorsal, right half, denuded; large circles represent points of insertion of large spicisetae, small circles along the suture represent points of insertion of short setae) <bold>21</bold> Abdominal tergum IX (dorsal, denuded; circles represent points of insertion of large spicisetae). Scale bars: 0.1 mm.</p></caption><graphic xmlns:xlink="http://www.w3.org/1999/xlink" xlink:href="zookeys-758-115-g004.jpg" position="float" orientation="portrait" xlink:type="simple" id="oo_203337.jpg"/></fig><p>Pupa (Figs <xref ref-type="fig" rid="F2">5–6</xref>): length 4.0–5.0 mm. Integument yellowish brown with erect, brown coloured spicisetae distributed rather uniformly on head, dorsum and wings. Head directed downwards (not visible from above). Antennae long, reaching lateral margin of pronotum. Antenna with 11 antennomeres (the boundaries of individual segments not sharply delimited); antennal club with 3 antennomeres (Fig. <xref ref-type="fig" rid="F2">6</xref>). Antennal club serrated, shorter than flagellum. Eyes clearly visible, convex, oval; situated just behind upper margins of antennae. Pronotum transverse, widest near mesonotum (between posterior angles), with the anterior part narrowed; posterior border of pronotum distinctly elongated in the middle; posterior angles slightly rounded. Mesonotum half as long as metanotum. Mesonotum and metanotum slightly convex. Mesonotum with distinct tubercula in the central part of the disc. Hind wings shorter than fore wings, reaching posterior margin of abdominal segment IV (Fig. <xref ref-type="fig" rid="F2">5</xref>). The width of abdominal segments I–IV gradually broadened, while V-VIII narrowed posteriorly (Fig. <xref ref-type="fig" rid="F2">5</xref>). Abdominal segment IX with two black processes (Figs <xref ref-type="fig" rid="F2">5–6</xref>) (from lateral view these processes slightly curved upward). Abdominal segment IX emarginated in the middle. Legs visible, well developed. Gin traps absent (Fig. <xref ref-type="fig" rid="F2">5</xref>). Pupa remains within the last exuvium (= larval skin) which is interrupted from head to last abdominal terga (<xref ref-type="bibr" rid="B6">Donisthorpe 1897</xref>, <xref ref-type="bibr" rid="B7">1920</xref>). Probably pupa anchored by two clusters of long fine setae inserted on each side of the abdominal tergum VIII.</p></tp:treatment-sec><tp:treatment-sec sec-type="biology" id="SECID0EN1AE"><title>Biology.</title><p>Knowledge of the biology of the species is limited, with only a small amount of published information (<xref ref-type="bibr" rid="B7">Donisthorpe 1920</xref>, <xref ref-type="bibr" rid="B29">Mroczkowski 1975</xref>, <xref ref-type="bibr" rid="B30">Peacock 1993</xref>). There is probably only one generation a year. In Poland, adults occur from May to July and sometimes August. Beetles have been recorded from under bark, from tree cavities, by sap flows, and on flowers (where they usually copulate). The eggs are laid under the bark of trees and usually number ca. 20-40. The larvae hatch after 2-3 weeks, passing through usually five instars. Pupation takes place in Autumn or Spring (in April). Since both larvae of the last instar and pupae have been observed under bark throughout the winter, it appears that the species can overwinter as either a pupa or larva. It is known that larvae live under the bark of the mature trees (of different species such as: oak, poplar, elm, sycamore, hawthorn, fir, beech, horse and sweet chestnut, maple, redwood, cherry and willow), close to spiders’ webs, where they feed on dead insects (Rees 1946, <xref ref-type="bibr" rid="B4">Burakowski et al. 1986</xref>, <xref ref-type="bibr" rid="B30">Peacock 1993</xref>, <xref ref-type="bibr" rid="B13">Kadej 2005</xref>). They also feed on clutches of butterflies eggs (<xref ref-type="bibr" rid="B29">Mroczkowski 1975</xref>, <xref ref-type="bibr" rid="B30">Peacock 1993</xref>). Occasionally, larvae have been observed in the nests of <tp:taxon-name><tp:taxon-name-part taxon-name-part-type="infraorder">Aculeata</tp:taxon-name-part></tp:taxon-name>, where they feed on the larval exuviae. They have also been found in insect galleries (e.g. cerambycid <italic><tp:taxon-name><tp:taxon-name-part taxon-name-part-type="genus" reg="Nothorhina">Nothorhina</tp:taxon-name-part> <tp:taxon-name-part taxon-name-part-type="species" reg="punctata">punctata</tp:taxon-name-part></tp:taxon-name></italic> (Fabricius, 1798)), in old fungus, and in rotting trees and stumps of mainly deciduous trees (<xref ref-type="bibr" rid="B11">Hämäläinen and Mannerkoski 1984</xref>, <xref ref-type="bibr" rid="B30">Peacock 1993</xref>). Due to a secretive life they are usually observed as immature stages. The larvae, when disturbed by predators, can erect and vibrate the abdominal brushes of hastisetae (<xref ref-type="bibr" rid="B6">Donisthorpe 1897</xref>, <xref ref-type="bibr" rid="B12">Joy 1920</xref>, Rees 1946). This specific way of defence is facilitated by a well-developed supra-anal organ on the last abdominal segment (<xref ref-type="bibr" rid="B29">Mroczkowski 1975</xref>, <xref ref-type="bibr" rid="B30">Peacock 1993</xref>).</p></tp:treatment-sec><tp:treatment-sec sec-type="Economic importance" id="SECID0EH4AE"><title>Economic importance.</title><p>Probably because of its rarity, this species has no serious economic importance. However, it is likely that in its natural habitat it can play a positive role in reducing the number of eggs of butterflies classified as pest of forests (<xref ref-type="bibr" rid="B29">Mroczkowski 1975</xref>). <xref ref-type="bibr" rid="B8">Harding (1986)</xref> classified the species as an old forest indicator.</p></tp:treatment-sec><tp:treatment-sec sec-type="distribution" id="SECID0E44AE"><title>Distribution.</title><p>Widely distributed in Europe (from the Mediterranean region to the UK and the southern province of Fennoscandia). It has been also recorded from Algeria, Caucasus and Russia (Stavropol) (<xref ref-type="bibr" rid="B9">Háva 2015</xref>).</p></tp:treatment-sec><ref-list><ref id="B6"><mixed-citation xmlns:xlink="http://www.w3.org/1999/xlink" xlink:type="simple">
          <person-group><name name-style="western"><surname>Donisthorpe</surname><given-names>H</given-names></name></person-group> (<year>1897</year>) Paper as a Pabulum for the larva of <italic><tp:taxon-name><tp:taxon-name-part taxon-name-part-type="genus">Tiresias</tp:taxon-name-part> <tp:taxon-name-part taxon-name-part-type="species">serra</tp:taxon-name-part></tp:taxon-name></italic>, F.: with some notes on the larva and its pupation. The Entomologist´s Record 8: 162.</mixed-citation></ref><ref id="B7"><mixed-citation xmlns:xlink="http://www.w3.org/1999/xlink" xlink:type="simple">
          <person-group><name name-style="western"><surname>Donisthorpe</surname><given-names>H</given-names></name></person-group> (<year>1920</year>) <article-title><italic><tp:taxon-name><tp:taxon-name-part taxon-name-part-type="genus">Tiresias</tp:taxon-name-part> <tp:taxon-name-part taxon-name-part-type="species">serra</tp:taxon-name-part></tp:taxon-name></italic> F. and its larva.</article-title> <source>The Entomologist´s Monthly Magazine</source> <volume>56</volume>: <fpage>206</fpage>–<lpage>209</lpage>.</mixed-citation></ref><ref id="B29"><mixed-citation xmlns:xlink="http://www.w3.org/1999/xlink" xlink:type="simple">
          <person-group><name name-style="western"><surname>Mroczkowski</surname><given-names>M</given-names></name></person-group> (<year>1975</year>) <source><tp:taxon-name><tp:taxon-name-part taxon-name-part-type="family">Dermestidae</tp:taxon-name-part></tp:taxon-name>, Skórnikowate (<tp:taxon-name><tp:taxon-name-part taxon-name-part-type="class">Insecta</tp:taxon-name-part></tp:taxon-name>: <tp:taxon-name><tp:taxon-name-part taxon-name-part-type="order">Coleoptera</tp:taxon-name-part></tp:taxon-name>). Fauna Polski. Tom 4.</source> <publisher-name>Polska Akademia Nauk</publisher-name>, <publisher-loc>Instytut Zoologii, Warszawa</publisher-loc>, <size units="page">162 pp</size>.</mixed-citation></ref><ref id="B30"><mixed-citation xmlns:xlink="http://www.w3.org/1999/xlink" xlink:type="simple">
          <person-group><name name-style="western"><surname>Peacock</surname><given-names>ER</given-names></name></person-group> (<year>1993</year>) <article-title>Adults and larvae of hide, larder and carpet beetles and their relatives (<tp:taxon-name><tp:taxon-name-part taxon-name-part-type="order">Coleoptera</tp:taxon-name-part></tp:taxon-name>: <tp:taxon-name><tp:taxon-name-part taxon-name-part-type="family">Dermestidae</tp:taxon-name-part></tp:taxon-name>) and of derodontid beetles (<tp:taxon-name><tp:taxon-name-part taxon-name-part-type="order">Coleoptera</tp:taxon-name-part></tp:taxon-name>: <tp:taxon-name><tp:taxon-name-part taxon-name-part-type="family">Derodontidae</tp:taxon-name-part></tp:taxon-name>).</article-title> <source>Handbooks for the identification of British Insects</source> <volume>5</volume>: <fpage>1</fpage>–<lpage>144</lpage>.</mixed-citation></ref><ref id="B4"><mixed-citation xmlns:xlink="http://www.w3.org/1999/xlink" xlink:type="simple">
          <person-group><name name-style="western"><surname>Burakowski</surname><given-names>B</given-names></name><name name-style="western"><surname>Mroczkowski</surname><given-names>M</given-names></name><name name-style="western"><surname>Stefańska</surname><given-names>J</given-names></name></person-group> (<year>1986</year>) Chrząszcze – <tp:taxon-name><tp:taxon-name-part taxon-name-part-type="order">Coleoptera</tp:taxon-name-part></tp:taxon-name>. <tp:taxon-name><tp:taxon-name-part taxon-name-part-type="superfamily">Dermestoidea</tp:taxon-name-part></tp:taxon-name>, <tp:taxon-name><tp:taxon-name-part taxon-name-part-type="superfamily">Bostrichoidea</tp:taxon-name-part></tp:taxon-name>, <tp:taxon-name><tp:taxon-name-part taxon-name-part-type="superfamily">Cleroidea</tp:taxon-name-part></tp:taxon-name> i <tp:taxon-name><tp:taxon-name-part taxon-name-part-type="superfamily">Lymexyloidea</tp:taxon-name-part></tp:taxon-name>. Katalog Fauny Polski, XXIII, 11, Warszawa.</mixed-citation></ref><ref id="B13"><mixed-citation xmlns:xlink="http://www.w3.org/1999/xlink" xlink:type="simple">
          <person-group><name name-style="western"><surname>Kadej</surname><given-names>M</given-names></name></person-group> (<year>2005</year>) <article-title>Dane o występowaniu przedstawicieli <tp:taxon-name><tp:taxon-name-part taxon-name-part-type="family">Dermestidae</tp:taxon-name-part></tp:taxon-name> (<tp:taxon-name><tp:taxon-name-part taxon-name-part-type="order">Coleoptera</tp:taxon-name-part></tp:taxon-name>) w Polsce.</article-title> <source>Wiadomości entomologiczne</source> <volume>24</volume>(<issue>1</issue>): <fpage>21</fpage>–<lpage>31</lpage>.</mixed-citation></ref><ref id="B11"><mixed-citation xmlns:xlink="http://www.w3.org/1999/xlink" xlink:type="simple">
          <person-group><name name-style="western"><surname>Hämäläinen</surname><given-names>M</given-names></name><name name-style="western"><surname>Mannerkoski</surname><given-names>I</given-names></name></person-group> (<year>1984</year>) <article-title>Occurrence and distribution of dermestids (<tp:taxon-name><tp:taxon-name-part taxon-name-part-type="order">Coleoptera</tp:taxon-name-part></tp:taxon-name>, <tp:taxon-name><tp:taxon-name-part taxon-name-part-type="family">Dermestidae</tp:taxon-name-part></tp:taxon-name>) in Finland.</article-title> <source>Notulae Entomologicae</source> <volume>64</volume>: <fpage>167</fpage>–<lpage>184</lpage>.</mixed-citation></ref><ref id="B12"><mixed-citation xmlns:xlink="http://www.w3.org/1999/xlink" xlink:type="simple">
          <person-group><name name-style="western"><surname>Joy</surname><given-names>NH</given-names></name></person-group> (<year>1920</year>) A curious habit of the larva of <italic><tp:taxon-name><tp:taxon-name-part taxon-name-part-type="genus">Tiresias</tp:taxon-name-part> <tp:taxon-name-part taxon-name-part-type="species">serra</tp:taxon-name-part></tp:taxon-name></italic> F. The Entomologist´s Monthly Magazine 56: 163.</mixed-citation></ref><ref id="B8"><mixed-citation xmlns:xlink="http://www.w3.org/1999/xlink" xlink:type="simple">
          <person-group><name name-style="western"><surname>Harding</surname><given-names>PT</given-names></name></person-group> (<year>1986</year>) <source>Pasture woodland in lowland Britain. A review of their importance for wildlife conservation.</source> <publisher-name>Institute of Terrestrial Ecology</publisher-name>, <publisher-loc>Huntingdon</publisher-loc>, <size units="page">89 pp</size>.</mixed-citation></ref><ref id="B9"><mixed-citation xmlns:xlink="http://www.w3.org/1999/xlink" xlink:type="simple">
          <person-group><name name-style="western"><surname>Háva</surname><given-names>J</given-names></name></person-group> (<year>2015</year>) <source>World Catalogue of Insects, Volume 13 – <tp:taxon-name><tp:taxon-name-part taxon-name-part-type="family">Dermestidae</tp:taxon-name-part></tp:taxon-name> (<tp:taxon-name><tp:taxon-name-part taxon-name-part-type="order">Coleoptera</tp:taxon-name-part></tp:taxon-name>).</source> <publisher-name>Brill</publisher-name>, <publisher-loc>Leiden/Boston</publisher-loc>, <size units="page">419 pp</size>.</mixed-citation></ref></ref-list></tp:taxon-treatment>
